# Supplementary material for: Ribosome Biogenesis Underpins Tumor Progression: A Comprehensive Signature for Survival and Immunotherapy Response Prediction
Source: Cancers (Basel). 2025 Aug 5;17(15):2576. doi: 10.3390/cancers17152576 (PMC12345896; doi:10.3390/cancers17152576)
Supplement: Supplementary file 1 [file cancers-17-02576-s001.zip]

Archive with 1 entries (1 files):
- cancers-3772603-supplementary.pdf
